# Supplementary material for: Prevalence, Incidence and Predictors of Anal HPV Infection and HPV-Related Squamous Intraepithelial Lesions in a Cohort of People Living with HIV
Source: Diagnostics (Basel). 2025 Jan 16;15(2):198. doi: 10.3390/diagnostics15020198 (PMC11763758; doi:10.3390/diagnostics15020198)
Supplement: Supplementary file 1 [file diagnostics-15-00198-s001.zip]

Archive with 1 entries (1 files):
- diagnostics-3390608-supplementary.pdf
